# Supplementary material for: Streptococcal autolysin promotes dysfunction of swine tracheal epithelium by interacting with vimentin
Source: PLoS Pathog. 2022 Aug 3;18(8):e1010765. doi: 10.1371/journal.ppat.1010765 (PMC9377611; doi:10.1371/journal.ppat.1010765)
Supplement: S1 Data — (XLSX) [file ppat.1010765.s015.xlsx]

## Sheet: Fig1A-G
Tissue bacterial loads
	Fig 1A.bacterial load in blood (Log10CFU/mL)						Fig 1B. bacterial load in lung (Log10CFU/mg)						Fig 1C. bacterial load in brain (Log10CFU/mg)
	WT		Δatl				WT		Δatl				WT		Δatl
	3.57978		2				3.85565		2.49259				2.09727		-0.21343
	4.4216		2				3.00326		2.27504				2.11846		0
	4.39794		2				3.41426		2.5945				1.76369		0
	4.41497		2.90309				4.19593		2.79933				1.77528		-0.38952
	3.53148		2.30103				3.49035		2.56113				0.971508		0
	4.5611		2.47712				4.2671		1.63889				1.68813		0
	4.56348		2.77815				1.95935		2.76885				3.56348		0
Mean	4.21		2.351				3.455		2.447				1.997		-0.08614
Std. Deviation	0.4524		0.3819				0.7972		0.3973				0.7884		0.1556
SEM	0.171		0.1444				0.3013		0.1502				0.298		0.05883
	Fig 1D.bacterial load in liver (Log10CFU/mg)						Fig 1E. bacterial load in spleen (Log10CFU/mg)						Fig 1F. bacterial load in kidney (Log10CFU/mg)
	WT		Δatl				WT		Δatl				WT		Δatl
	1.17358		0.216883				2.33783		0				1.5587		0.984012
	2.72869		-0.1941				3.46517		0				2.74248		-0.04317
	2.74021		-0.91514				2.02621		0				1.697		0.132926
	2.31723		-0.01801				2.88869		0				2.36358		-0.07846
	2.3472		0.258276				1.3588		0.203983				3.18928		0.222573
	2.51498		-0.08415				1.76133		0.298837				5.1207		0.788633
	2.49024		-0.61411				3.02143		0.157084				2.24361		0.354774
Mean	2.33		-0.1929				2.408		0.09427				2.702		0.3373
Std. Deviation	0.5362		0.4307				0.7522		0.1248				1.206		0.4072
SEM	0.2027		0.1628				0.2843		0.04715				0.4559		0.1539
	Fig 1G. bacterial load in heart (Log10CFU/mg)
	WT		Δatl
	2.88904		1.9633
	2.87595		1.37085
	4.66889		1.97709
	2.93004		1.2636
	4.71465		0
	2.33167		0
	2.34504		0
Mean	3.251		0.9393
Std. Deviation	1.016		0.9187
SEM	0.384		0.3472

## Sheet: Fig1I-J
Fig 1I. Histological score of lungs							Fig 1J. Histological score of trachea
	PBS	WT	Δatl					PBS	WT	Δatl
	0	4	2					0	4	3
	0	4	2					0	4	1
	1	3	2					0	4	1
	1	3	1					1	3	1
	2	2	1					1	3	0
Mean	0.8	3.2	1.6					0.4	3.6	1.2
Std. Deviation	0.8367	0.8367	0.5477					0.5477	0.5477	1.095
SEM	0.3742	0.3742	0.2449					0.2449	0.2449	0.4899

## Sheet: Fig2A
Penetration rates (%) of WT, Δatl, and CΔatl from the apical side of Transwell inserts to the basolateral side
	WT		Δatl		CΔatl
	2.94		0.99		1.98
	2.95		0.852		1.74
	3.12		0.846		2.22
Mean	3.003		0.896		1.98
Std. Deviation	0.1012		0.08146		0.24
SEM	0.0584		0.04703		0.1386

## Sheet: Fig2B
STEC monolayers were incubated with rAtl (20 μg/mL) for 12 h, 24 h, and 36 h, and the FD-4 (1 mg/mL) flux into the basolateral chamber was measured.
	CTRL	12 h	24 h	36 h
	1.00247	1.91446	2.87856	3.48726
	1.04174	1.69439	3.92332	3.88058
	0.955795	1.62914	4.20683	5.25974
Mean	1	1.746	3.67	4.209
Std. Deviation	0.04302	0.1495	0.6995	0.9308
SEM	0.02484	0.08631	0.4039	0.5374

## Sheet: Fig2C
the quantitation of the occludin bands in the cytoplasm, normalized with β-actin
	0 h	1 h	2 h	3 h	4 h
	0.91542	1.35341	2.8385	2.84744	3.14617
	1.08458	1.37936	2.4391	2.06774	2.34607
	1.067	1.355	2.43	2.097	2.451
Mean	0.9997	1.447	2.921	2.463	2.577
Std. Deviation	0.08458	0.141	0.5274	0.39	0.4961
SEM	0.04883	0.08142	0.3045	0.2251	0.2864
the quantitation of the claudin1 bands in the cytoplasm, normalized with β-actin
	0 h	1 h	2 h	3 h	4 h
	0.915346	1.24788	3.39781	2.66225	1.82955
	1.08465	1.08549	2.79506	1.80665	1.37571
	0.956	1.098	2.816	1.92	1.5411
Mean	0.9991	1.33	3.03	2.375	1.959
Std. Deviation	0.08467	0.2944	0.3225	0.3421	0.657
SEM	0.04888	0.17	0.1862	0.1975	0.3793

## Sheet: Fig2D
the quantitation of the occludin bands in the cell membrane, normalized with β-actin
	0 h	1 h	2 h	3 h	4 h
	1.01434	1.0565	0.73612	0.46821	0.473112
	0.985662	1.12401	0.622106	0.443933	0.347767
	0.9987	0.941199	0.592269	0.406019	0.250481
Mean	0.9996	1.041	0.6502	0.4394	0.3571
Std. Deviation	0.01436	0.09244	0.07592	0.03134	0.1116
SEM	0.008289	0.05337	0.04383	0.0181	0.06444
the quantitation of the claudin1 bands in the cytoplasm, normalized with β-actin
	0 h	1 h	2 h	3 h	4 h
	1.00009	1.73723	0.447231	0.459835	0.447231
	0.999908	1.40709	0.459835	0.331541	0.459835
	0.997397	1.25381	0.604184	0.553062	0.60088
Mean	0.9991	1.466	0.5038	0.4481	0.5026
Std. Deviation	0.001506	0.247	0.08721	0.1112	0.0853
SEM	0.0008692	0.1426	0.05035	0.06421	0.04925

## Sheet: Fig2E
the quantitation of the occludin bands in the cell membrane, normalized with β-actin
	CTRL	WT	Δatl	CΔatl
	1.00016	0.686912	0.903408	0.745303
	0.999978	0.579851	0.937185	0.606871
	1.00027	0.60306	0.764622	0.637837
Mean	1	0.6233	0.8684	0.6633
Std. Deviation	0.0001492	0.05632	0.09145	0.07265
SEM	8.612e-05	0.03252	0.0528	0.04195

## Sheet: Fig3A
the quantitation of the p-MLC bands in STECs infected with SS2, normalized with MLC
	0 h	1 h	2 h	3 h	4 h
	0.98	1.14	1.53	2.33	3.19
	0.96	1.25	1.48	2.38	1.94
	1.00063	1.24854	1.46482	2.10291	2.31151
Mean	0.9802	1.213	1.492	2.271	2.481
Std. Deviation	0.02032	0.06309	0.0341	0.1477	0.6419
SEM	0.01173	0.03643	0.01969	0.08526	0.3706

## Sheet: Fig3B
the quantitation of the p-MLC bands in STECs infected with WT or Δatl, normalized with MLC
	Δatl	CTRL	WT
	0.99	1	1.86
	1.06	0.91	1.61
	1.1	0.98	1.74
Mean	1.05	0.9633	1.737
Std. Deviation	0.05568	0.04726	0.125
SEM	0.03215	0.02728	0.07219

## Sheet: Fig3C
the quantitation of the p-MLC bands in STECs incubated with rAtl, normalized with MLC
	0 h	1 h	2 h	3 h	4 h
	1.01192	2.37864	2.46485	3.49281	2.89097
	0.952918	2.27962	2.47785	3.58632	2.67672
	1.03517	2.33357	2.54517	3.68778	2.9707
Mean	1	2.331	2.496	3.589	2.846
Std. Deviation	0.0424	0.04957	0.04311	0.09751	0.152
SEM	0.02448	0.02862	0.02489	0.0563	0.08777

[truncated: 18 more sheets: Fig3D, Fig3E, Fig4A, Fig4B, Fig4C, Fig5I, Fig6A, Fig6B, Fig6C, Fig6D, Fig7A-E, S1 Fig, S3 FigA-B, S4 Fig, S6 FigA-B, S7 Fig, S9 Fig, S11 FigA-E]
